# Supplementary material for: Actionable absolute risk prediction of atherosclerotic cardiovascular disease based on the UK Biobank
Source: PLoS One. 2022 Feb 11;17(2):e0263940. doi: 10.1371/journal.pone.0263940 (PMC8836294; doi:10.1371/journal.pone.0263940)
Supplement: S1 Table — The listed risk factors were summarized into 203 risk factors for the respective UK Biobank participant. (XLSX) [file pone.0263940.s002.xlsx]

## Sheet: Final Extracted UKBB CVD Risk F
Category	Risk Factor Category	Consolidation comment	Code Description	Code ID	Data-Coding	Data-Coding Description	Column
	ID						eid
Demographics	Age		Age				21003-0.0
	Biological Sex		Male	1	9		31-0.0
			Female	0	9
	Weight	averaged	Weight				21002-0.0
			Weight, manual entry				3160-0.0
	Height	cut outliers	Height				50-0.0
	Ethnicity	binarized	White	1	1001	Ethnicity	21000-0.0
			Mixed	2	1001	Ethnicity	21000-0.0
			Asian or Asian British	3	1001	Ethnicity	21000-0.0
			Black or Black British	4	1001	Ethnicity	21000-0.0
			Chinese	5	1001	Ethnicity	21000-0.0
			Other ethnic group	6	1001	Ethnicity	21000-0.0
			British	1001	1001	Ethnicity	21000-0.0
			Irish	1002	1001	Ethnicity	21000-0.0
			Any other white background	1003	1001	Ethnicity	21000-0.0
			White and Black Caribbean	2001	1001	Ethnicity	21000-0.0
			White and Black African	2002	1001	Ethnicity	21000-0.0
			White and Asian	2003	1001	Ethnicity	21000-0.0
			Any other mixed background	2004	1001	Ethnicity	21000-0.0
			Indian	3001	1001	Ethnicity	21000-0.0
			Pakistani	3002	1001	Ethnicity	21000-0.0
			Bangladeshi	3003	1001	Ethnicity	21000-0.0
			Any other Asian background	3004	1001	Ethnicity	21000-0.0
			Caribbean	4001	1001	Ethnicity	21000-0.0
			African	4002	1001	Ethnicity	21000-0.0
			Any other Black background	4003	1001	Ethnicity	21000-0.0
	White	binarized	Caucasian	1	1002	Genetic Ethnic Grouping	22006-0.0
Biomarkers	BMI	average extracted bmi column values with own calculated ones	BMI				21001-0.0
			Previously calculated weight
			Previously calculated height
	Systolic blood pressure	numerical average	Systolic blood pressure, automated reading				4080-0.0', '4080-0.1'
			Systolic blood pressure, manual reading				93-0.0', '93-0.1'
	Standard deviation systolic blood pressure	Calculated separately for the two automated and manual readings, then averaged	Systolic blood pressure, automated reading				4080-0.0', '4080-0.1'
			Systolic blood pressure, manual reading				93-0.0', '93-0.1'
	Diastolic blood pressure	numerical average	Diastolic blood pressure, automated reading				4079-0.0', '4079-0.1'
			Diastolic blood pressure, manual reading				94-0.0', '94-0.1'
	High Cholesterol		High cholesterol	1473	6	Non-cancer illness code, self-reported	20002-0.0', '20002-0.1', '20002-0.2', '20002-0.3', '20002-0.4', '20002-0.5', '20002-0.6', '20002-0.7', '20002-0.8', '20002-0.9', '20002-0.10', '20002-0.11', '20002-0.12', '20002-0.13', '20002-0.14', '20002-0.15', '20002-0.16', '20002-0.17', '20002-0.18', '20002-0.19', '20002-0.20', '20002-0.21', '20002-0.22', '20002-0.23', '20002-0.24', '20002-0.25', '20002-0.26', '20002-0.27', '20002-0.28', '200…
			Pure hypercholesterolaemia (hyperlipidaemia, group a)	27202	87	Diagnoses - ICD9	41271-0.0', '41271-0.1', '41271-0.2', '41271-0.3', '41271-0.4', '41271-0.5', '41271-0.6', '41271-0.7', '41271-0.8', '41271-0.9', '41271-0.10', '41271-0.11', '41271-0.12', '41271-0.13', '41271-0.14', '41271-0.15', '41271-0.16', '41271-0.17', '41271-0.18', '41271-0.19', '41271-0.20', '41271-0.21', '41271-0.22', '41271-0.23', '41271-0.24', '41271-0.25', '41271-0.26', '41271-0.27', '41271-0.28', '412…
			Pure hypercholesterolaemia (other)	27209	87	Diagnoses - ICD9
			Pure hypercholesterolaemia	E780	19	Diagnoses - ICD10	41270-0.0', '41270-0.1', '41270-0.2', '41270-0.3', '41270-0.4', '41270-0.5', '41270-0.6', '41270-0.7', '41270-0.8', '41270-0.9', '41270-0.10', '41270-0.11', '41270-0.12', '41270-0.13', '41270-0.14', '41270-0.15', '41270-0.16', '41270-0.17', '41270-0.18', '41270-0.19', '41270-0.20', '41270-0.21', '41270-0.22', '41270-0.23', '41270-0.24', '41270-0.25', '41270-0.26', '41270-0.27', '41270-0.28', '412…
	High Glucose		Hyperglycaemia, unspecified	R739	19	Diagnoses - ICD10	41270-0.0', '41270-0.1', '41270-0.2', '41270-0.3', '41270-0.4', '41270-0.5', '41270-0.6', '41270-0.7', '41270-0.8', '41270-0.9', '41270-0.10', '41270-0.11', '41270-0.12', '41270-0.13', '41270-0.14', '41270-0.15', '41270-0.16', '41270-0.17', '41270-0.18', '41270-0.19', '41270-0.20', '41270-0.21', '41270-0.22', '41270-0.23', '41270-0.24', '41270-0.25', '41270-0.26', '41270-0.27', '41270-0.28', '412…
	Inflammation markers		Erythrocyte sedimentation rate	R700	19	Diagnoses - ICD10	41270-0.0', '41270-0.1', '41270-0.2', '41270-0.3', '41270-0.4', '41270-0.5', '41270-0.6', '41270-0.7', '41270-0.8', '41270-0.9', '41270-0.10', '41270-0.11', '41270-0.12', '41270-0.13', '41270-0.14', '41270-0.15', '41270-0.16', '41270-0.17', '41270-0.18', '41270-0.19', '41270-0.20', '41270-0.21', '41270-0.22', '41270-0.23', '41270-0.24', '41270-0.25', '41270-0.26', '41270-0.27', '41270-0.28', '412…
	Arterial stiffness index		Pulse wave Arterial Stiffness index				21021-0.0
	Total Cholesterol						30690-0.0
	HDL Cholesterol						30760-0.0
	LDL Cholesterol						30780-0.0
	Total Cholesterol/HDL ratio	calculated manually using total cholesterol and HDL cholesterol columns
	Triglycerides						30870-0.0
	C-reactive protein						30710-0.0
	Glycated Haemoglobin	fixed outliers					30750-0.0
	Lipoprotein A						30790-0.0
	Apolipoprotein B						30640-0.0
	Red blood cell count						30010-0.0
	White blood cell count						30000-0.0
	Platelet count	fix outliers and apply square root					30080-0.0
	Creatinine	fix outliers and apply square root					30700-0.0
	Vitamin D	fix outliers and apply square root					30890-0.0
Comorbidities	Hypertension	logical or	Hypertension	1065'	6	Non-cancer illness code, self-reported	20002-0.0', '20002-0.1', '20002-0.2', '20002-0.3', '20002-0.4', '20002-0.5', '20002-0.6', '20002-0.7', '20002-0.8', '20002-0.9', '20002-0.10', '20002-0.11', '20002-0.12', '20002-0.13', '20002-0.14', '20002-0.15', '20002-0.16', '20002-0.17', '20002-0.18', '20002-0.19', '20002-0.20', '20002-0.21', '20002-0.22', '20002-0.23', '20002-0.24', '20002-0.25', '20002-0.26', '20002-0.27', '20002-0.28', '200…
			Essential hypertension	1072'	6	Non-cancer illness code, self-reported
			Essential hypertension	4019'	87	Diagnoses - ICD9	41271-0.0', '41271-0.1', '41271-0.2', '41271-0.3', '41271-0.4', '41271-0.5', '41271-0.6', '41271-0.7', '41271-0.8', '41271-0.9', '41271-0.10', '41271-0.11', '41271-0.12', '41271-0.13', '41271-0.14', '41271-0.15', '41271-0.16', '41271-0.17', '41271-0.18', '41271-0.19', '41271-0.20', '41271-0.21', '41271-0.22', '41271-0.23', '41271-0.24', '41271-0.25', '41271-0.26', '41271-0.27', '41271-0.28', '412…
			Essential (primary) hypertension	I10'	19	Diagnoses - ICD10	41270-0.0', '41270-0.1', '41270-0.2', '41270-0.3', '41270-0.4', '41270-0.5', '41270-0.6', '41270-0.7', '41270-0.8', '41270-0.9', '41270-0.10', '41270-0.11', '41270-0.12', '41270-0.13', '41270-0.14', '41270-0.15', '41270-0.16', '41270-0.17', '41270-0.18', '41270-0.19', '41270-0.20', '41270-0.21', '41270-0.22', '41270-0.23', '41270-0.24', '41270-0.25', '41270-0.26', '41270-0.27', '41270-0.28', '412…
			Renovascular hypertension	I150'	19	Diagnoses - ICD10
			Hypertension secondary to other renal disorders	I151'	19	Diagnoses - ICD10
			Hypertension secondary to endocrine disorders	I152'	19	Diagnoses - ICD10
			Other secondary hypertension	I158'	19	Diagnoses - ICD10
			Seconday hypertension, unspecified	I159'	19	Diagnoses - ICD10
	High Blood Pressure	logical or	High blood pressure	4'	100605	Vascular/heart problems diagnosed by doctor	6150-0.0', '6150-0.1', '6150-0.2', '6150-0.3'
	Medication for blood pressure	logical or	Blood pressure medication	2	100625		6177-0.0', '6177-0.1', '6177-0.2'
			Blood pressure medication	2	100626		6153-0.0', '6153-0.1', '6153-0.2', '6153-0.3'
	Diabetes Type 1	logical or	Type 1 diabetes	1222	6	Non-cancer illness code, self-reported	20002-0.0', '20002-0.1', '20002-0.2', '20002-0.3', '20002-0.4', '20002-0.5', '20002-0.6', '20002-0.7', '20002-0.8', '20002-0.9', '20002-0.10', '20002-0.11', '20002-0.12', '20002-0.13', '20002-0.14', '20002-0.15', '20002-0.16', '20002-0.17', '20002-0.18', '20002-0.19', '20002-0.20', '20002-0.21', '20002-0.22', '20002-0.23', '20002-0.24', '20002-0.25', '20002-0.26', '20002-0.27', '20002-0.28', '200…
			Diabetes with unspecified complications (juvenile type)	25091'	87	Diagnoses - ICD9	41271-0.0', '41271-0.1', '41271-0.2', '41271-0.3', '41271-0.4', '41271-0.5', '41271-0.6', '41271-0.7', '41271-0.8', '41271-0.9', '41271-0.10', '41271-0.11', '41271-0.12', '41271-0.13', '41271-0.14', '41271-0.15', '41271-0.16', '41271-0.17', '41271-0.18', '41271-0.19', '41271-0.20', '41271-0.21', '41271-0.22', '41271-0.23', '41271-0.24', '41271-0.25', '41271-0.26', '41271-0.27', '41271-0.28', '412…
			Diabetes with coma (juvenile type)	25021'	87	Diagnoses - ICD9
			Diabetes with ketoacidosis (juvenile type)	25011'	87	Diagnoses - ICD9
			Diabetes mellitus without mention of complication (juvenile type)	25001'	87	Diagnoses - ICD9
			Insulin-dependent diabetes mellitus without complications	E109	19	Diagnoses - ICD10	41270-0.0', '41270-0.1', '41270-0.2', '41270-0.3', '41270-0.4', '41270-0.5', '41270-0.6', '41270-0.7', '41270-0.8', '41270-0.9', '41270-0.10', '41270-0.11', '41270-0.12', '41270-0.13', '41270-0.14', '41270-0.15', '41270-0.16', '41270-0.17', '41270-0.18', '41270-0.19', '41270-0.20', '41270-0.21', '41270-0.22', '41270-0.23', '41270-0.24', '41270-0.25', '41270-0.26', '41270-0.27', '41270-0.28', '412…
			Insulin-dependent diabetes mellitus with unspecified complications	E108	19	Diagnoses - ICD10
			Insulin-dependent diabetes mellitus with multiple complications	E107	19	Diagnoses - ICD10
			Insulin-dependent diabetes mellitus with other specified complications	E106	19	Diagnoses - ICD10
			Insulin-dependent diabetes mellitus with peripheral circulatory complications	E105	19	Diagnoses - ICD10
			Insulin-dependent diabetes mellitus with neurological complications	E104	19	Diagnoses - ICD10
			Insulin-dependent diabetes mellitus with ophthalmic complications	E103	19	Diagnoses - ICD10
			Insulin-dependent diabetes mellitus with renal complications	E102	19	Diagnoses - ICD10
			Insulin-dependent diabetes mellitus with ketoacidosis	E101	19	Diagnoses - ICD10
			Insulin-dependent diabetes mellitus with coma	E100	19	Diagnoses - ICD10
	Diabetes Type 2	logical or	Type 2 diabetes	1223	6	Non-cancer illness code, self-reported	20002-0.0', '20002-0.1', '20002-0.2', '20002-0.3', '20002-0.4', '20002-0.5', '20002-0.6', '20002-0.7', '20002-0.8', '20002-0.9', '20002-0.10', '20002-0.11', '20002-0.12', '20002-0.13', '20002-0.14', '20002-0.15', '20002-0.16', '20002-0.17', '20002-0.18', '20002-0.19', '20002-0.20', '20002-0.21', '20002-0.22', '20002-0.23', '20002-0.24', '20002-0.25', '20002-0.26', '20002-0.27', '20002-0.28', '200…
			Diabetes with unspecified complications (adult-onset type)	25090	87	Diagnoses - ICD9	41271-0.0', '41271-0.1', '41271-0.2', '41271-0.3', '41271-0.4', '41271-0.5', '41271-0.6', '41271-0.7', '41271-0.8', '41271-0.9', '41271-0.10', '41271-0.11', '41271-0.12', '41271-0.13', '41271-0.14', '41271-0.15', '41271-0.16', '41271-0.17', '41271-0.18', '41271-0.19', '41271-0.20', '41271-0.21', '41271-0.22', '41271-0.23', '41271-0.24', '41271-0.25', '41271-0.26', '41271-0.27', '41271-0.28', '412…
			Diabetes with coma (adult-onset type)	25020	87	Diagnoses - ICD9
			Diabetes with ketoacidosis (adult-onset type)	25010	87	Diagnoses - ICD9
			Diabetes mellitus without mention of complication (adult-onset type)	25000	87	Diagnoses - ICD9
			Non-insulin-dependent diabetes mellitus Without complications	E119	19	Diagnoses - ICD10	41270-0.0', '41270-0.1', '41270-0.2', '41270-0.3', '41270-0.4', '41270-0.5', '41270-0.6', '41270-0.7', '41270-0.8', '41270-0.9', '41270-0.10', '41270-0.11', '41270-0.12', '41270-0.13', '41270-0.14', '41270-0.15', '41270-0.16', '41270-0.17', '41270-0.18', '41270-0.19', '41270-0.20', '41270-0.21', '41270-0.22', '41270-0.23', '41270-0.24', '41270-0.25', '41270-0.26', '41270-0.27', '41270-0.28', '412…
			Non-insulin-dependent diabetes mellitus With unspecified complications	E118	19	Diagnoses - ICD10
			Non-insulin-dependent diabetes mellitus With multiple complications	E117	19	Diagnoses - ICD10
			Non-insulin-dependent diabetes mellitus With other specified complications	E116	19	Diagnoses - ICD10
			Non-insulin-dependent diabetes mellitus With peripheral circulatory complications	E115	19	Diagnoses - ICD10
			Non-insulin-dependent diabetes mellitus With neurological complications	E114	19	Diagnoses - ICD10
			Non-insulin-dependent diabetes mellitus With ophthalmic complications	E113	19	Diagnoses - ICD10
			Non-insulin-dependent diabetes mellitus With renal complications	E112	19	Diagnoses - ICD10
			Non-insulin-dependent diabetes mellitus With ketoacidosis	E111	19	Diagnoses - ICD10
			Non-insulin-dependent diabetes mellitus With coma	E110	19	Diagnoses - ICD10
	Diabetes Unspecified	logical or	Diabetes	1220	6	Non-cancer illness code, self-reported	20002-0.0', '20002-0.1', '20002-0.2', '20002-0.3', '20002-0.4', '20002-0.5', '20002-0.6', '20002-0.7', '20002-0.8', '20002-0.9', '20002-0.10', '20002-0.11', '20002-0.12', '20002-0.13', '20002-0.14', '20002-0.15', '20002-0.16', '20002-0.17', '20002-0.18', '20002-0.19', '20002-0.20', '20002-0.21', '20002-0.22', '20002-0.23', '20002-0.24', '20002-0.25', '20002-0.26', '20002-0.27', '20002-0.28', '200…
			Diabetes with unspecified complications (unspecified onset)	25099	87	Diagnoses - ICD9	41271-0.0', '41271-0.1', '41271-0.2', '41271-0.3', '41271-0.4', '41271-0.5', '41271-0.6', '41271-0.7', '41271-0.8', '41271-0.9', '41271-0.10', '41271-0.11', '41271-0.12', '41271-0.13', '41271-0.14', '41271-0.15', '41271-0.16', '41271-0.17', '41271-0.18', '41271-0.19', '41271-0.20', '41271-0.21', '41271-0.22', '41271-0.23', '41271-0.24', '41271-0.25', '41271-0.26', '41271-0.27', '41271-0.28', '412…
			Diabetes with other specified manifestations	2507	87	Diagnoses - ICD9
			Diabetes with peripheral circulatory disorders	2506	87	Diagnoses - ICD9
			Diabetes with neurological manifestations	2505	87	Diagnoses - ICD9
			Diabetes with ophthalmic manifestations	2504	87	Diagnoses - ICD9
			Diabetes with renal manifestations	2503	87	Diagnoses - ICD9
			Diabetes with coma (unspecified whether adult-onset or juvenile type)	25029	87	Diagnoses - ICD9
			Diabetes with ketoacidosis (adult/juvenile unspec.)	25019	87	Diagnoses - ICD9
			Diabetes mellitus without mention of compl. (adult/juvenile unspec.)	25009	87	Diagnoses - ICD9
			Other specified diabetes mellitus Without complications	E139	19	Diagnoses - ICD10	41270-0.0', '41270-0.1', '41270-0.2', '41270-0.3', '41270-0.4', '41270-0.5', '41270-0.6', '41270-0.7', '41270-0.8', '41270-0.9', '41270-0.10', '41270-0.11', '41270-0.12', '41270-0.13', '41270-0.14', '41270-0.15', '41270-0.16', '41270-0.17', '41270-0.18', '41270-0.19', '41270-0.20', '41270-0.21', '41270-0.22', '41270-0.23', '41270-0.24', '41270-0.25', '41270-0.26', '41270-0.27', '41270-0.28', '412…
			Other specified diabetes mellitus With unspecified complications	E138	19	Diagnoses - ICD10
			Other specified diabetes mellitus With multiple complications	E137	19	Diagnoses - ICD10
			Other specified diabetes mellitus With other specified complications	E136	19	Diagnoses - ICD10
			Other specified diabetes mellitus With peripheral circulatory complications	E135	19	Diagnoses - ICD10
			Other specified diabetes mellitus With neurological complications	E134	19	Diagnoses - ICD10
			Other specified diabetes mellitus With ophthalmic complications	E133	19	Diagnoses - ICD10
			Other specified diabetes mellitus With renal complications	E132	19	Diagnoses - ICD10
			Other specified diabetes mellitus With ketoacidosis	E131	19	Diagnoses - ICD10
			Other specified diabetes mellitus With coma	E130	19	Diagnoses - ICD10
			Malnutrition-related diabetes mellitus Without complications	E129	19	Diagnoses - ICD10
			Malnutrition-related diabetes mellitus With unspecified complications	E128	19	Diagnoses - ICD10
			Malnutrition-related diabetes mellitus With multiple complications	E127	19	Diagnoses - ICD10
			Malnutrition-related diabetes mellitus With other specified complications	E126	19	Diagnoses - ICD10
			Malnutrition-related diabetes mellitus With peripheral circulatory complications	E125	19	Diagnoses - ICD10
			Malnutrition-related diabetes mellitus With neurological complications	E124	19	Diagnoses - ICD10
			Malnutrition-related diabetes mellitus With ophthalmic complications	E123	19	Diagnoses - ICD10
			Malnutrition-related diabetes mellitus With renal complications	E122	19	Diagnoses - ICD10
			Malnutrition-related diabetes mellitus With ketoacidosis	E121	19	Diagnoses - ICD10
			Malnutrition-related diabetes mellitus With coma	E120	19	Diagnoses - ICD10
			Diabetes diagnosed by doctor Yes	1	100349		2443-0.0
	Other Heart arrhythmias	logical or	heart arrhythmia	1077	6	Non-cancer illness code, self-reported	20002-0.0', '20002-0.1', '20002-0.2', '20002-0.3', '20002-0.4', '20002-0.5', '20002-0.6', '20002-0.7', '20002-0.8', '20002-0.9', '20002-0.10', '20002-0.11', '20002-0.12', '20002-0.13', '20002-0.14', '20002-0.15', '20002-0.16', '20002-0.17', '20002-0.18', '20002-0.19', '20002-0.20', '20002-0.21', '20002-0.22', '20002-0.23', '20002-0.24', '20002-0.25', '20002-0.26', '20002-0.27', '20002-0.28', '200…
			irregular heart beat	1485	6	Non-cancer illness code, self-reported
			Other left bundle branch block	4263	87	Diagnoses - ICD9	41271-0.0', '41271-0.1', '41271-0.2', '41271-0.3', '41271-0.4', '41271-0.5', '41271-0.6', '41271-0.7', '41271-0.8', '41271-0.9', '41271-0.10', '41271-0.11', '41271-0.12', '41271-0.13', '41271-0.14', '41271-0.15', '41271-0.16', '41271-0.17', '41271-0.18', '41271-0.19', '41271-0.20', '41271-0.21', '41271-0.22', '41271-0.23', '41271-0.24', '41271-0.25', '41271-0.26', '41271-0.27', '41271-0.28', '412…
			Right bundle branch block	4264	87	Diagnoses - ICD9
			Other specified heart block	4266	87	Diagnoses - ICD9
			Anomalous atrioventricular excitation	4267	87	Diagnoses - ICD9
			Conduction disorders, unspecified	4269	87	Diagnoses - ICD9
			Paroxysmal supraventricular tachycardia	4270	87	Diagnoses - ICD9
			Paroxysmal ventricular tachycardia	4271	87	Diagnoses - ICD9
			Paroxysmal tachycardia, unspecified	4272	87	Diagnoses - ICD9
			Ventricular fibrillation and flutter	4274	87	Diagnoses - ICD9
			Premature beats	4276	87	Diagnoses - ICD9
			Other specified cardiac dysrhythmias	4278	87	Diagnoses - ICD9
			Cardiac dysrhythmias, unspecified	4279	87	Diagnoses - ICD9
			Left anterior fascicular block	I444	19	Diagnoses - ICD10	41270-0.0', '41270-0.1', '41270-0.2', '41270-0.3', '41270-0.4', '41270-0.5', '41270-0.6', '41270-0.7', '41270-0.8', '41270-0.9', '41270-0.10', '41270-0.11', '41270-0.12', '41270-0.13', '41270-0.14', '41270-0.15', '41270-0.16', '41270-0.17', '41270-0.18', '41270-0.19', '41270-0.20', '41270-0.21', '41270-0.22', '41270-0.23', '41270-0.24', '41270-0.25', '41270-0.26', '41270-0.27', '41270-0.28', '412…
			Left posterior fascicular block	I445	19	Diagnoses - ICD10
			Left bundle-branch block, unspecified	I447	19	Diagnoses - ICD10
			Right fascicular block	I450	19	Diagnoses - ICD10
			Other and unspecified right bundle-branch block	I451	19	Diagnoses - ICD10
			Bifascicular block	I452	19	Diagnoses - ICD10
			Trifascicular block	I453	19	Diagnoses - ICD10
			Nonspecific intraventricular block	I454	19	Diagnoses - ICD10
			Other specified heart block	I455	19	Diagnoses - ICD10
			Preexcitation syndrome	I456	19	Diagnoses - ICD10
			Reentry ventricular arrhythmia	I470	19	Diagnoses - ICD10
			Supraventricular tachycardia	I471	19	Diagnoses - ICD10
			Ventricular tachycardia	I472	19	Diagnoses - ICD10
			Paroxysmal tachycardia, unspecified	I479	19	Diagnoses - ICD10
			Typical atrial flutter	I483	19	Diagnoses - ICD10
			Atypical atrial flutter	I484	19	Diagnoses - ICD10
			Ventricular fibrillation and flutter	I490	19	Diagnoses - ICD10
			Atrial premature depolarisation	I491	19	Diagnoses - ICD10
	Atrial Fibrillation	logical or	Atrial Fibrillation	1471	6	Non-cancer illness code, self-reported	20002-0.0', '20002-0.1', '20002-0.2', '20002-0.3', '20002-0.4', '20002-0.5', '20002-0.6', '20002-0.7', '20002-0.8', '20002-0.9', '20002-0.10', '20002-0.11', '20002-0.12', '20002-0.13', '20002-0.14', '20002-0.15', '20002-0.16', '20002-0.17', '20002-0.18', '20002-0.19', '20002-0.20', '20002-0.21', '20002-0.22', '20002-0.23', '20002-0.24', '20002-0.25', '20002-0.26', '20002-0.27', '20002-0.28', '200…
			Atrial fibrillation and flutter	4273	87	Diagnoses - ICD9	41271-0.0', '41271-0.1', '41271-0.2', '41271-0.3', '41271-0.4', '41271-0.5', '41271-0.6', '41271-0.7', '41271-0.8', '41271-0.9', '41271-0.10', '41271-0.11', '41271-0.12', '41271-0.13', '41271-0.14', '41271-0.15', '41271-0.16', '41271-0.17', '41271-0.18', '41271-0.19', '41271-0.20', '41271-0.21', '41271-0.22', '41271-0.23', '41271-0.24', '41271-0.25', '41271-0.26', '41271-0.27', '41271-0.28', '412…
			Paroxysmal atrial fibrillation	I480	19	Diagnoses - ICD10	41270-0.0', '41270-0.1', '41270-0.2', '41270-0.3', '41270-0.4', '41270-0.5', '41270-0.6', '41270-0.7', '41270-0.8', '41270-0.9', '41270-0.10', '41270-0.11', '41270-0.12', '41270-0.13', '41270-0.14', '41270-0.15', '41270-0.16', '41270-0.17', '41270-0.18', '41270-0.19', '41270-0.20', '41270-0.21', '41270-0.22', '41270-0.23', '41270-0.24', '41270-0.25', '41270-0.26', '41270-0.27', '41270-0.28', '412…
			Persistent atrial fibrillation	I481	19	Diagnoses - ICD10
			Chronic atrial fibrillation	I482	19	Diagnoses - ICD10
			Atrial fibrillation and atrial flutter, unspecified	I489	19	Diagnoses - ICD10
	Obesity	logical or	Obesity due to excess calories	E660	19	Diagnoses - ICD10	41270-0.0', '41270-0.1', '41270-0.2', '41270-0.3', '41270-0.4', '41270-0.5', '41270-0.6', '41270-0.7', '41270-0.8', '41270-0.9', '41270-0.10', '41270-0.11', '41270-0.12', '41270-0.13', '41270-0.14', '41270-0.15', '41270-0.16', '41270-0.17', '41270-0.18', '41270-0.19', '41270-0.20', '41270-0.21', '41270-0.22', '41270-0.23', '41270-0.24', '41270-0.25', '41270-0.26', '41270-0.27', '41270-0.28', '412…
			Drug-induced obesity	E661	19	Diagnoses - ICD10
			Extreme obesity with alveolar hypoventilation	E662	19	Diagnoses - ICD10
			Other obesity	E668	19	Diagnoses - ICD10
			Obesity, unspecified	E669	19	Diagnoses - ICD10
			Obesity	2780	87	Diagnoses - ICD9	41271-0.0', '41271-0.1', '41271-0.2', '41271-0.3', '41271-0.4', '41271-0.5', '41271-0.6', '41271-0.7', '41271-0.8', '41271-0.9', '41271-0.10', '41271-0.11', '41271-0.12', '41271-0.13', '41271-0.14', '41271-0.15', '41271-0.16', '41271-0.17', '41271-0.18', '41271-0.19', '41271-0.20', '41271-0.21', '41271-0.22', '41271-0.23', '41271-0.24', '41271-0.25', '41271-0.26', '41271-0.27', '41271-0.28', '412…
		calculated based on WHO guideline and BMI, binary	previously calculated BMI value
	Chronic Kidney Disease	we only consider stage 3-5 as the first 2 stages might be due to normal renal degeneration from ageing	CKD Stage 3	N183	19	Diagnoses - ICD10	41270-0.0', '41270-0.1', '41270-0.2', '41270-0.3', '41270-0.4', '41270-0.5', '41270-0.6', '41270-0.7', '41270-0.8', '41270-0.9', '41270-0.10', '41270-0.11', '41270-0.12', '41270-0.13', '41270-0.14', '41270-0.15', '41270-0.16', '41270-0.17', '41270-0.18', '41270-0.19', '41270-0.20', '41270-0.21', '41270-0.22', '41270-0.23', '41270-0.24', '41270-0.25', '41270-0.26', '41270-0.27', '41270-0.28', '412…
			CKD Stage 4	N184	19	Diagnoses - ICD10
			CKD Stage 5	N185	19	Diagnoses - ICD10
	Migraines		Migraine	1265	6	Non-cancer illness code, self-reported	20002-0.0', '20002-0.1', '20002-0.2', '20002-0.3', '20002-0.4', '20002-0.5', '20002-0.6', '20002-0.7', '20002-0.8', '20002-0.9', '20002-0.10', '20002-0.11', '20002-0.12', '20002-0.13', '20002-0.14', '20002-0.15', '20002-0.16', '20002-0.17', '20002-0.18', '20002-0.19', '20002-0.20', '20002-0.21', '20002-0.22', '20002-0.23', '20002-0.24', '20002-0.25', '20002-0.26', '20002-0.27', '20002-0.28', '200…
			Migraine, unspecified	G439	19	Diagnoses - ICD10	41270-0.0', '41270-0.1', '41270-0.2', '41270-0.3', '41270-0.4', '41270-0.5', '41270-0.6', '41270-0.7', '41270-0.8', '41270-0.9', '41270-0.10', '41270-0.11', '41270-0.12', '41270-0.13', '41270-0.14', '41270-0.15', '41270-0.16', '41270-0.17', '41270-0.18', '41270-0.19', '41270-0.20', '41270-0.21', '41270-0.22', '41270-0.23', '41270-0.24', '41270-0.25', '41270-0.26', '41270-0.27', '41270-0.28', '412…
			Other migraine	G438	19	Diagnoses - ICD10
			Complicated migraine	G433	19	Diagnoses - ICD10
			Migraine with aura [classical migraine]	G431	19	Diagnoses - ICD10
			Migraine, unspecified	3469	87	Diagnoses - ICD9	41271-0.0', '41271-0.1', '41271-0.2', '41271-0.3', '41271-0.4', '41271-0.5', '41271-0.6', '41271-0.7', '41271-0.8', '41271-0.9', '41271-0.10', '41271-0.11', '41271-0.12', '41271-0.13', '41271-0.14', '41271-0.15', '41271-0.16', '41271-0.17', '41271-0.18', '41271-0.19', '41271-0.20', '41271-0.21', '41271-0.22', '41271-0.23', '41271-0.24', '41271-0.25', '41271-0.26', '41271-0.27', '41271-0.28', '412…
			Other specified migraine	3468	87	Diagnoses - ICD9
			Variants of migraine	3462	87	Diagnoses - ICD9
			Common migraine	3461	87	Diagnoses - ICD9
			Classical migraine	3460	87	Diagnoses - ICD9
	Rheumatoid Arthritis	Logical or	rheumatoid arthritis	1464	6	Non-cancer illness code, self-reported	20002-0.0', '20002-0.1', '20002-0.2', '20002-0.3', '20002-0.4', '20002-0.5', '20002-0.6', '20002-0.7', '20002-0.8', '20002-0.9', '20002-0.10', '20002-0.11', '20002-0.12', '20002-0.13', '20002-0.14', '20002-0.15', '20002-0.16', '20002-0.17', '20002-0.18', '20002-0.19', '20002-0.20', '20002-0.21', '20002-0.22', '20002-0.23', '20002-0.24', '20002-0.25', '20002-0.26', '20002-0.27', '20002-0.28', '200…
			M05.00 Felty's syndrome (Multiple sites)	M0500	19	Diagnoses - ICD10	41270-0.0', '41270-0.1', '41270-0.2', '41270-0.3', '41270-0.4', '41270-0.5', '41270-0.6', '41270-0.7', '41270-0.8', '41270-0.9', '41270-0.10', '41270-0.11', '41270-0.12', '41270-0.13', '41270-0.14', '41270-0.15', '41270-0.16', '41270-0.17', '41270-0.18', '41270-0.19', '41270-0.20', '41270-0.21', '41270-0.22', '41270-0.23', '41270-0.24', '41270-0.25', '41270-0.26', '41270-0.27', '41270-0.28', '412…
			M05.01 Felty's syndrome (Shoulder region)	M0501	19	Diagnoses - ICD10
			M05.02 Felty's syndrome (Upper arm)	M0502	19	Diagnoses - ICD10
			M05.03 Felty's syndrome (Forearm)	M0503	19	Diagnoses - ICD10
			M05.04 Felty's syndrome (Hand)	M0504	19	Diagnoses - ICD10
			M05.05 Felty's syndrome (Pelvic region and thigh)	M0505	19	Diagnoses - ICD10
			M05.06 Felty's syndrome (Lower leg)	M0506	19	Diagnoses - ICD10
			M05.07 Felty's syndrome (Ankle and foot)	M0507	19	Diagnoses - ICD10
			M05.08 Felty's syndrome (Other)	M0508	19	Diagnoses - ICD10
			M05.09 Felty's syndrome (Site unspecified)	M0509	19	Diagnoses - ICD10
			M05.10 Rheumatoid lung disease (Multiple sites)	M0510	19	Diagnoses - ICD10
			M05.11 Rheumatoid lung disease (Shoulder region)	M0511	19	Diagnoses - ICD10
			M05.12 Rheumatoid lung disease (Upper arm)	M0512	19	Diagnoses - ICD10
			M05.13 Rheumatoid lung disease (Forearm)	M0513	19	Diagnoses - ICD10
			M05.14 Rheumatoid lung disease (Hand)	M0514	19	Diagnoses - ICD10
			M05.15 Rheumatoid lung disease (Pelvic region and thigh)	M0515	19	Diagnoses - ICD10
			M05.16 Rheumatoid lung disease (Lower leg)	M0516	19	Diagnoses - ICD10
			M05.17 Rheumatoid lung disease (Ankle and foot)	M0517	19	Diagnoses - ICD10
			M05.18 Rheumatoid lung disease (Other)	M0518	19	Diagnoses - ICD10
			M05.19 Rheumatoid lung disease (Site unspecified)	M0519	19	Diagnoses - ICD10
			M05.20 Rheumatoid vasculitis (Multiple sites)	M0520	19	Diagnoses - ICD10
			M05.21 Rheumatoid vasculitis (Shoulder region)	M0521	19	Diagnoses - ICD10
			M05.22 Rheumatoid vasculitis (Upper arm)	M0522	19	Diagnoses - ICD10
			M05.23 Rheumatoid vasculitis (Forearm)	M0523	19	Diagnoses - ICD10
			M05.24 Rheumatoid vasculitis (Hand)	M0524	19	Diagnoses - ICD10
			M05.25 Rheumatoid vasculitis (Pelvic region and thigh)	M0525	19	Diagnoses - ICD10
			M05.26 Rheumatoid vasculitis (Lower leg)	M0526	19	Diagnoses - ICD10
			M05.27 Rheumatoid vasculitis (Ankle and foot)	M0527	19	Diagnoses - ICD10
			M05.28 Rheumatoid vasculitis (Other)	M0528	19	Diagnoses - ICD10
			M05.29 Rheumatoid vasculitis (Site unspecified)	M0529	19	Diagnoses - ICD10
			M05.30 Rheumatoid arthritis with involvement of other organs and systems (Multiple sites)	M0530	19	Diagnoses - ICD10
			M05.31 Rheumatoid arthritis with involvement of other organs and systems (Shoulder region)	M0531	19	Diagnoses - ICD10
			M05.32 Rheumatoid arthritis with involvement of other organs and systems (Upper arm)	M0532	19	Diagnoses - ICD10
			M05.33 Rheumatoid arthritis with involvement of other organs and systems (Forearm)	M0533	19	Diagnoses - ICD10
			M05.34 Rheumatoid arthritis with involvement of other organs and systems (Hand)	M0534	19	Diagnoses - ICD10
			M05.35 Rheumatoid arthritis with involvement of other organs and systems (Pelvic region and thigh)	M0535	19	Diagnoses - ICD10
			M05.36 Rheumatoid arthritis with involvement of other organs and systems (Lower leg)	M0536	19	Diagnoses - ICD10
			M05.37 Rheumatoid arthritis with involvement of other organs and systems (Ankle and foot)	M0537	19	Diagnoses - ICD10
			M05.38 Rheumatoid arthritis with involvement of other organs and systems (Other)	M0538	19	Diagnoses - ICD10
			M05.39 Rheumatoid arthritis with involvement of other organs and systems (Site unspecified)	M0539	19	Diagnoses - ICD10
			M05.80 Other seropositive rheumatoid arthritis (Multiple sites)	M0580	19	Diagnoses - ICD10
			M05.81 Other seropositive rheumatoid arthritis (Shoulder region)	M0581	19	Diagnoses - ICD10
			M05.82 Other seropositive rheumatoid arthritis (Upper arm)	M0582	19	Diagnoses - ICD10
			M05.83 Other seropositive rheumatoid arthritis (Forearm)	M0583	19	Diagnoses - ICD10
			M05.84 Other seropositive rheumatoid arthritis (Hand)	M0584	19	Diagnoses - ICD10
			M05.85 Other seropositive rheumatoid arthritis (Pelvic region and thigh)	M0585	19	Diagnoses - ICD10
			M05.86 Other seropositive rheumatoid arthritis (Lower leg)	M0586	19	Diagnoses - ICD10
			M05.87 Other seropositive rheumatoid arthritis (Ankle and foot)	M0587	19	Diagnoses - ICD10
			M05.88 Other seropositive rheumatoid arthritis (Other)	M0588	19	Diagnoses - ICD10
			M05.89 Other seropositive rheumatoid arthritis (Site unspecified)	M0589	19	Diagnoses - ICD10
			M05.90 Seropositive rheumatoid arthritis, unspecified (Multiple sites)	M0590	19	Diagnoses - ICD10
			M05.91 Seropositive rheumatoid arthritis, unspecified (Shoulder region)	M0591	19	Diagnoses - ICD10
			M05.92 Seropositive rheumatoid arthritis, unspecified (Upper arm)	M0592	19	Diagnoses - ICD10
			M05.93 Seropositive rheumatoid arthritis, unspecified (Forearm)	M0593	19	Diagnoses - ICD10
			M05.94 Seropositive rheumatoid arthritis, unspecified (Hand)	M0594	19	Diagnoses - ICD10
			M05.95 Seropositive rheumatoid arthritis, unspecified (Pelvic region and thigh)	M0595	19	Diagnoses - ICD10
			M05.96 Seropositive rheumatoid arthritis, unspecified (Lower leg)	M0596	19	Diagnoses - ICD10
			M05.97 Seropositive rheumatoid arthritis, unspecified (Ankle and foot)	M0597	19	Diagnoses - ICD10
			M05.98 Seropositive rheumatoid arthritis, unspecified (Other)	M0598	19	Diagnoses - ICD10
			M05.99 Seropositive rheumatoid arthritis, unspecified (Site unspecified)	M0599	19	Diagnoses - ICD10
			M06.00 Seronegative rheumatoid arthritis (Multiple sites)	M0600	19	Diagnoses - ICD10
			M06.01 Seronegative rheumatoid arthritis (Shoulder region)	M0601	19	Diagnoses - ICD10
			M06.02 Seronegative rheumatoid arthritis (Upper arm)	M0602	19	Diagnoses - ICD10
			M06.03 Seronegative rheumatoid arthritis (Forearm)	M0603	19	Diagnoses - ICD10
			M06.04 Seronegative rheumatoid arthritis (Hand)	M0604	19	Diagnoses - ICD10
			M06.05 Seronegative rheumatoid arthritis (Pelvic region and thigh)	M0605	19	Diagnoses - ICD10
			M06.06 Seronegative rheumatoid arthritis (Lower leg)	M0606	19	Diagnoses - ICD10
			M06.07 Seronegative rheumatoid arthritis (Ankle and foot)	M0607	19	Diagnoses - ICD10
			M06.08 Seronegative rheumatoid arthritis (Other)	M0608	19	Diagnoses - ICD10
			M06.09 Seronegative rheumatoid arthritis (Site unspecified)	M0609	19	Diagnoses - ICD10
			M06.80 Other specified rheumatoid arthritis (Multiple sites)	M0800	19	Diagnoses - ICD10
			M06.81 Other specified rheumatoid arthritis (Shoulder region)	M0801	19	Diagnoses - ICD10
			M06.82 Other specified rheumatoid arthritis (Upper arm)	M0802	19	Diagnoses - ICD10
			M06.83 Other specified rheumatoid arthritis (Forearm)	M0803	19	Diagnoses - ICD10
			M06.84 Other specified rheumatoid arthritis (Hand)	M0804	19	Diagnoses - ICD10
			M06.85 Other specified rheumatoid arthritis (Pelvic region and thigh)	M0805	19	Diagnoses - ICD10
			M06.86 Other specified rheumatoid arthritis (Lower leg)	M0806	19	Diagnoses - ICD10
			M06.87 Other specified rheumatoid arthritis (Ankle and foot)	M0807	19	Diagnoses - ICD10
			M06.88 Other specified rheumatoid arthritis (Other)	M0808	19	Diagnoses - ICD10
			M06.89 Other specified rheumatoid arthritis (Site unspecified)	M0809	19	Diagnoses - ICD10
	Systemic Lupus	Logical or	Systemic lupus erythematosus	7100	87	Diagnoses - ICD9	41271-0.0', '41271-0.1', '41271-0.2', '41271-0.3', '41271-0.4', '41271-0.5', '41271-0.6', '41271-0.7', '41271-0.8', '41271-0.9', '41271-0.10', '41271-0.11', '41271-0.12', '41271-0.13', '41271-0.14', '41271-0.15', '41271-0.16', '41271-0.17', '41271-0.18', '41271-0.19', '41271-0.20', '41271-0.21', '41271-0.22', '41271-0.23', '41271-0.24', '41271-0.25', '41271-0.26', '41271-0.27', '41271-0.28', '412…
			Drug-induced systemic lupus erythematosus	M320	19	Diagnoses - ICD10	41270-0.0', '41270-0.1', '41270-0.2', '41270-0.3', '41270-0.4', '41270-0.5', '41270-0.6', '41270-0.7', '41270-0.8', '41270-0.9', '41270-0.10', '41270-0.11', '41270-0.12', '41270-0.13', '41270-0.14', '41270-0.15', '41270-0.16', '41270-0.17', '41270-0.18', '41270-0.19', '41270-0.20', '41270-0.21', '41270-0.22', '41270-0.23', '41270-0.24', '41270-0.25', '41270-0.26', '41270-0.27', '41270-0.28', '412…
			Systemic lupus erythematosus with organ or system involvement	M321	19	Diagnoses - ICD10
			Other forms of systemic lupus erythematosus	M328	19	Diagnoses - ICD10
			Systemic lupus erythematosus, unspecified, Multiple sites	M3290	19	Diagnoses - ICD10
	Schizophrenia	Logical or	schizophrenia	1289	6	Non-cancer illness code, self-reported	20002-0.0', '20002-0.1', '20002-0.2', '20002-0.3', '20002-0.4', '20002-0.5', '20002-0.6', '20002-0.7', '20002-0.8', '20002-0.9', '20002-0.10', '20002-0.11', '20002-0.12', '20002-0.13', '20002-0.14', '20002-0.15', '20002-0.16', '20002-0.17', '20002-0.18', '20002-0.19', '20002-0.20', '20002-0.21', '20002-0.22', '20002-0.23', '20002-0.24', '20002-0.25', '20002-0.26', '20002-0.27', '20002-0.28', '200…
			Schizophrenic psychosis, unspecified	2959	87	Diagnoses - ICD9	41271-0.0', '41271-0.1', '41271-0.2', '41271-0.3', '41271-0.4', '41271-0.5', '41271-0.6', '41271-0.7', '41271-0.8', '41271-0.9', '41271-0.10', '41271-0.11', '41271-0.12', '41271-0.13', '41271-0.14', '41271-0.15', '41271-0.16', '41271-0.17', '41271-0.18', '41271-0.19', '41271-0.20', '41271-0.21', '41271-0.22', '41271-0.23', '41271-0.24', '41271-0.25', '41271-0.26', '41271-0.27', '41271-0.28', '412…
			Other specified schizophrenic psychoses	2958	87	Diagnoses - ICD9
			Schizophrenic psychosis, schizoaffective type	2957	87	Diagnoses - ICD9
			Residual schizophrenia	2956	87	Diagnoses - ICD9
			Latent schizophrenia	2955	87	Diagnoses - ICD9
			Acute schizophrenic episode	2954	87	Diagnoses - ICD9
			Schizophrenic psychosis, paranoid type	2953	87	Diagnoses - ICD9
			Schizophrenic psychosis, catatonic type	2952	87	Diagnoses - ICD9
			Schizophrenic psychosis, hebephrenic type	2951	87	Diagnoses - ICD9
			Schizophrenic psychosis, simple type	2950	87	Diagnoses - ICD9
			Schizophrenia	2	1401	Mental health problems ever diagnosed by a professional	20544-0.1, 20544-0.2, 20544-0.3, 20544-0.4, 20544-0.5, 20544-0.6, 20544-0.7, 20544-0.8, 20544-0.9, 20544-0.10, 20544-0.11, 20544-0.12, 20544-0.13, 20544-0.14, 20544-0.15, 20544-0.16
			F20.0 Paranoid schizophrenia	F200	19	Diagnoses - ICD10	41270-0.0', '41270-0.1', '41270-0.2', '41270-0.3', '41270-0.4', '41270-0.5', '41270-0.6', '41270-0.7', '41270-0.8', '41270-0.9', '41270-0.10', '41270-0.11', '41270-0.12', '41270-0.13', '41270-0.14', '41270-0.15', '41270-0.16', '41270-0.17', '41270-0.18', '41270-0.19', '41270-0.20', '41270-0.21', '41270-0.22', '41270-0.23', '41270-0.24', '41270-0.25', '41270-0.26', '41270-0.27', '41270-0.28', '412…
			F20.1 Hebephrenic schizophrenia	F201	19	Diagnoses - ICD10
			F20.2 Catatonic schizophrenia	F202	19	Diagnoses - ICD10
			F20.3 Undifferentiated schizophrenia	F203	19	Diagnoses - ICD10
			F20.5 Residual schizophrenia	F205	19	Diagnoses - ICD10
			F20.6 Simple schizophrenia	F206	19	Diagnoses - ICD10
			F20.8 Other schizophrenia	F208	19	Diagnoses - ICD10
			F20.9 Schizophrenia, unspecified	F209	19	Diagnoses - ICD10
			F23.1 Acute polymorphic psychotic disorder with symptoms of schizophrenia	F231	19	Diagnoses - ICD10
			F23.2 Acute schizophrenia-like psychotic disorder	F232	19	Diagnoses - ICD10
	Bipolar disorder	Logical or	mania/bipolar disorder/manic depression	1291	6	Non-cancer illness code, self-reported	20002-0.0', '20002-0.1', '20002-0.2', '20002-0.3', '20002-0.4', '20002-0.5', '20002-0.6', '20002-0.7', '20002-0.8', '20002-0.9', '20002-0.10', '20002-0.11', '20002-0.12', '20002-0.13', '20002-0.14', '20002-0.15', '20002-0.16', '20002-0.17', '20002-0.18', '20002-0.19', '20002-0.20', '20002-0.21', '20002-0.22', '20002-0.23', '20002-0.24', '20002-0.25', '20002-0.26', '20002-0.27', '20002-0.28', '200…
			Mania, hypomania, bipolar or manic-depression	10	1401	Mental health problems ever diagnosed by a professional	20544-0.1, 20544-0.2, 20544-0.3, 20544-0.4, 20544-0.5, 20544-0.6, 20544-0.7, 20544-0.8, 20544-0.9, 20544-0.10, 20544-0.11, 20544-0.12, 20544-0.13, 20544-0.14, 20544-0.15, 20544-0.16
			Bipolar Type I (Mania)	1	100694	Bipolar disorder status	20122-0.0
			Bipolar Type II (Hypomania)	2	100694	Bipolar disorder status
			Bipolar I Disorder	1	100695	Bipolar and major depression status	20126-0.0
			Bipolar II Disorder	2	100695	Bipolar and major depression status
			F31.0 Bipolar affective disorder, current episode hypomanic	F310	19	Diagnoses - ICD10	41270-0.0', '41270-0.1', '41270-0.2', '41270-0.3', '41270-0.4', '41270-0.5', '41270-0.6', '41270-0.7', '41270-0.8', '41270-0.9', '41270-0.10', '41270-0.11', '41270-0.12', '41270-0.13', '41270-0.14', '41270-0.15', '41270-0.16', '41270-0.17', '41270-0.18', '41270-0.19', '41270-0.20', '41270-0.21', '41270-0.22', '41270-0.23', '41270-0.24', '41270-0.25', '41270-0.26', '41270-0.27', '41270-0.28', '412…
			F31.1 Bipolar affective disorder, current episode manic without psychotic symptoms	F311	19	Diagnoses - ICD10
			F31.2 Bipolar affective disorder, current episode manic with psychotic symptoms	F312	19	Diagnoses - ICD10
			F31.3 Bipolar affective disorder, current episode mild or moderate depression	F313	19	Diagnoses - ICD10
			F31.4 Bipolar affective disorder, current episode severe depression without psychotic symptoms	F314	19	Diagnoses - ICD10
			F31.5 Bipolar affective disorder, current episode severe depression with psychotic symptoms	F315	19	Diagnoses - ICD10
			F31.6 Bipolar affective disorder, current episode mixed	F316	19	Diagnoses - ICD10
			F31.7 Bipolar affective disorder, currently in remission	F317	19	Diagnoses - ICD10
			F31.8 Other bipolar affective disorders	F318	19	Diagnoses - ICD10
			F31.9 Bipolar affective disorder, unspecified	F319	19	Diagnoses - ICD10
	Depression: moderate/severe	logical or	depression	1286	6	Non-cancer illness code, self-reported	20002-0.0', '20002-0.1', '20002-0.2', '20002-0.3', '20002-0.4', '20002-0.5', '20002-0.6', '20002-0.7', '20002-0.8', '20002-0.9', '20002-0.10', '20002-0.11', '20002-0.12', '20002-0.13', '20002-0.14', '20002-0.15', '20002-0.16', '20002-0.17', '20002-0.18', '20002-0.19', '20002-0.20', '20002-0.21', '20002-0.22', '20002-0.23', '20002-0.24', '20002-0.25', '20002-0.26', '20002-0.27', '20002-0.28', '200…
			Probable recurrent major depression (moderate): Yes	1	7		20124-0.0
			Probable recurrent major depression (severe): Yes	1	7		20125-0.0
			Probable Recurrent major depression (severe)	3	100695	Bipolar and major depression status	20126-0.0
			Probable Recurrent major depression (moderate)	4	100695	Bipolar and major depression status
	Psychosis or psychotic illness		Any other type of psychosis or psychotic illness	3	1401	Mental health problems ever diagnosed by a professional	20544-0.1, 20544-0.2, 20544-0.3, 20544-0.4, 20544-0.5, 20544-0.6, 20544-0.7, 20544-0.8, 20544-0.9, 20544-0.10, 20544-0.11, 20544-0.12, 20544-0.13, 20544-0.14, 20544-0.15, 20544-0.16
	Atypical antipsychotic medication	Logical or	aripiprazole	1141195974	4	List used by clinic nurses to code medical treatments	20003-0.0', '20003-0.1', '20003-0.2', '20003-0.3', '20003-0.4', '20003-0.5', '20003-0.6', '20003-0.7', '20003-0.8', '20003-0.9', '20003-0.10', '20003-0.11', '20003-0.12', '20003-0.13', '20003-0.14', '20003-0.15', '20003-0.16', '20003-0.17', '20003-0.18', '20003-0.19', '20003-0.20', '20003-0.21', '20003-0.22', '20003-0.23', '20003-0.24', '20003-0.25', '20003-0.26', '20003-0.27', '20003-0.28', '200…
			abilify 5mg tablet	1141202024	4
			Clozapine	1140867420	4
			clozaril 25mg tablet	1140882320	4
			olanzapine	1140928916	4
			zyprexa 2.5mg tablet	1141167976	4
			fluoxetine	1140879540	4
			quetiapine	1141152848	4
			seroquel 25mg tablet	1141152860	4
			Risperidone	1140867444	4
			risperdal 0.5mg tablet	1141177762	4
	Diagnosis of erectile disfunction		erectile dysfunction / impotence	1518	6	Non-cancer illness code, self-reported	20002-0.0', '20002-0.1', '20002-0.2', '20002-0.3', '20002-0.4', '20002-0.5', '20002-0.6', '20002-0.7', '20002-0.8', '20002-0.9', '20002-0.10', '20002-0.11', '20002-0.12', '20002-0.13', '20002-0.14', '20002-0.15', '20002-0.16', '20002-0.17', '20002-0.18', '20002-0.19', '20002-0.20', '20002-0.21', '20002-0.22', '20002-0.23', '20002-0.24', '20002-0.25', '20002-0.26', '20002-0.27', '20002-0.28', '200…
	Treatment for erectile disfunction	logical or	viagra 25mg tablet	1141168944	4	List used by clinic nurses to code medical treatments	20003-0.0', '20003-0.1', '20003-0.2', '20003-0.3', '20003-0.4', '20003-0.5', '20003-0.6', '20003-0.7', '20003-0.8', '20003-0.9', '20003-0.10', '20003-0.11', '20003-0.12', '20003-0.13', '20003-0.14', '20003-0.15', '20003-0.16', '20003-0.17', '20003-0.18', '20003-0.19', '20003-0.20', '20003-0.21', '20003-0.22', '20003-0.23', '20003-0.24', '20003-0.25', '20003-0.26', '20003-0.27', '20003-0.28', '200…
			viagra 50mg tablet	1141168946	4
			viagra 100mg tablet	1141168948	4
	Insomnia	binarized	Never/rarely	1	100343		1200-0.0
			Sometimes	2	100343
			Usually	3	100343
			Do not know	-1	100343
			Prefer not to answer	-3	100343
	Sleep Apnoea	binarized	sleep apnoea	1123	6	Non-cancer illness code, self-reported	20002-0.0', '20002-0.1', '20002-0.2', '20002-0.3', '20002-0.4', '20002-0.5', '20002-0.6', '20002-0.7', '20002-0.8', '20002-0.9', '20002-0.10', '20002-0.11', '20002-0.12', '20002-0.13', '20002-0.14', '20002-0.15', '20002-0.16', '20002-0.17', '20002-0.18', '20002-0.19', '20002-0.20', '20002-0.21', '20002-0.22', '20002-0.23', '20002-0.24', '20002-0.25', '20002-0.26', '20002-0.27', '20002-0.28', '200…
			Sleep apnoea	G473	19	Diagnoses - ICD10	41270-0.0', '41270-0.1', '41270-0.2', '41270-0.3', '41270-0.4', '41270-0.5', '41270-0.6', '41270-0.7', '41270-0.8', '41270-0.9', '41270-0.10', '41270-0.11', '41270-0.12', '41270-0.13', '41270-0.14', '41270-0.15', '41270-0.16', '41270-0.17', '41270-0.18', '41270-0.19', '41270-0.20', '41270-0.21', '41270-0.22', '41270-0.23', '41270-0.24', '41270-0.25', '41270-0.26', '41270-0.27', '41270-0.28', '412…
	Steroid Medication	binarized	prednisone	1140868364	4	List used by clinic nurses to code medical treatments	20003-0.0', '20003-0.1', '20003-0.2', '20003-0.3', '20003-0.4', '20003-0.5', '20003-0.6', '20003-0.7', '20003-0.8', '20003-0.9', '20003-0.10', '20003-0.11', '20003-0.12', '20003-0.13', '20003-0.14', '20003-0.15', '20003-0.16', '20003-0.17', '20003-0.18', '20003-0.19', '20003-0.20', '20003-0.21', '20003-0.22', '20003-0.23', '20003-0.24', '20003-0.25', '20003-0.26', '20003-0.27', '20003-0.28', '200…
			triamcinolone	1140868426	4
			methylprednisolone	1140874976	4
			Fludrocortisone	1140884672	4
			florinef 100mcg tablet	1140874784	4
			cortisone product	1140884704	4
			cortisone	1141173346	4
			Fludrocortisone	1140884672	4
			cortisol product	1140910484	4
			Betamethasone	1140874790	4
			dexamethasone	1140874816	4
			prednisolone	1140874930	4
			hydrocortisone	1140874896	4
			hydrocortisone product	1141157294	4
			methylprednisolone	1140874976	4
			Deflazacort	1141145782	4
Lifestyle	Stress	Logical or	Stress	1614	6	Non-cancer illness code, self-reported	20002-0.0', '20002-0.1', '20002-0.2', '20002-0.3', '20002-0.4', '20002-0.5', '20002-0.6', '20002-0.7', '20002-0.8', '20002-0.9', '20002-0.10', '20002-0.11', '20002-0.12', '20002-0.13', '20002-0.14', '20002-0.15', '20002-0.16', '20002-0.17', '20002-0.18', '20002-0.19', '20002-0.20', '20002-0.21', '20002-0.22', '20002-0.23', '20002-0.24', '20002-0.25', '20002-0.26', '20002-0.27', '20002-0.28', '200…
			Stressful work schedule	Z563	19	Diagnoses - ICD10	41270-0.0', '41270-0.1', '41270-0.2', '41270-0.3', '41270-0.4', '41270-0.5', '41270-0.6', '41270-0.7', '41270-0.8', '41270-0.9', '41270-0.10', '41270-0.11', '41270-0.12', '41270-0.13', '41270-0.14', '41270-0.15', '41270-0.16', '41270-0.17', '41270-0.18', '41270-0.19', '41270-0.20', '41270-0.21', '41270-0.22', '41270-0.23', '41270-0.24', '41270-0.25', '41270-0.26', '41270-0.27', '41270-0.28', '412…
			Other stressful life events affecting family and household	Z637	19	Diagnoses - ICD10
			Burn-out	Z730	19	Diagnoses - ICD10
			Stress, not elsewhere classified	Z733	19	Diagnoses - ICD10
			Financial difficulties	6	100502	Illness, injury, bereavement, stress in last 2 years
	Physical Inactivity		Reduced mobility	Z740	19	Diagnoses - ICD10	41270-0.0', '41270-0.1', '41270-0.2', '41270-0.3', '41270-0.4', '41270-0.5', '41270-0.6', '41270-0.7', '41270-0.8', '41270-0.9', '41270-0.10', '41270-0.11', '41270-0.12', '41270-0.13', '41270-0.14', '41270-0.15', '41270-0.16', '41270-0.17', '41270-0.18', '41270-0.19', '41270-0.20', '41270-0.21', '41270-0.22', '41270-0.23', '41270-0.24', '41270-0.25', '41270-0.26', '41270-0.27', '41270-0.28', '412…
	Alcohol	cut outliers	Alcohol drinker status Current	2	90		20117-0.0
		cut outliers	Average weekly red wine intake		100291		1568-0.0
		cut outliers	Average weekly beer plus cider intake		100291		1588-0.0
		cut outliers	Average weekly spirits intake		100291		1598-0.0
		cut outliers	Average weekly fortified wine intake		100291		1608-0.0
		cut outliers	Average weekly champagne plus white wine intake		100291		1578-0.0
		binarized categories	Alcohol intake frequency		100402		1558-0.0
		binarized categories	Alcohol usually taken with meals		100416		1618-0.0
	Smoking	logical or	Smoking status: current	2	90		20116-0.0
			Yes, on most or all days	1	100347		1239-0.0
			Only occasionally	2	100347
	No. of cigarettes daily	cut outliers & add indicator column for values below 0	Number of cigarettes currently smoked daily (current cigarette smokers)		100355		3456-0.0
	Past smoker		Smoked on most or all days	1	100348		1269-0.0
			Smoked occasionally	2	100348
	Overweight	calculated based on WHO guideline and BMI, binary	previously calculated BMI value
	Waist Circumference		Waist circumference
	Social visits	binarized	Almost daily	1	100327	Frequency of friend/family visits	1031-0.0
			2-4 times a week	2	100327
			About once a week	3	100327
			About once a month	4	100327
			Once every few months	5	100327
			Never or almost never	6	100327
			No friends/family outside household	7	100327
			Do not know	-1	100327
			Prefer not to answer	-3	100327
	Social activity	binarized	Sports club or gym	1	100328	Leisure/social activities	6160-0.0', '6160-0.1', '6160-0.2', '6160-0.3', '6160-0.4'
			Pub or social club	2	100328
			Religious group	3	100328
			Adult education class	4	100328
			Other group activity	5	100328
			Prefer not to answer	-3	100328
			None of the above	-7	100328
	Walking pace	binarized	Slow pace	1	100313	Usual walking pace	924-0.0
			Steady average pace	2	100313
			Brisk pace	3	100313
			Prefer not to answer	-3	100313
			None of the above	-7	100313
	Overall health rating	binarized	Excellent	1	100508		2178-0.0
			Good	2	100508
			Fair	3	100508
			Poor	4	100508
			Do not know	-1	100508
			Prefer not to answer	-3	100508
	Above 10 min walk days/week	added indicator column for values below 0			100307	Number of days/week walked 10+ minutes	864-0.0
	Walk duration in min/day	fix outliers, add indiator column for values below 0, apply square root			100291	Duration of walks	874-0.0
	Moderate activity days/week	added indicator column for values below 0			100291	Number of days/week of moderate physical activity 10+ minutes	884-0.0
	Moderate activity duration in min/day	fix outliers, add indiator column for values below 0, apply square root			100291	Duration of moderate activity	894-0.0
	Vigorous activity days/week	added indicator column for values below 0			100291	Number of days/week of vigorous physical activity 10+ minutes	904-0.0
	Vigorous activity duration in min/day	fix outliers, add indiator column for values below 0, apply square root			100291	Duration of vigorous activity	914-0.0
	Sleep problems	binarized	Not at all	1	504	Trouble falling or staying asleep, or sleeping too much	20517-0.0
			Several days	2	504	Trouble falling or staying asleep, or sleeping too much
			More than half the days	3	504	Trouble falling or staying asleep, or sleeping too much
			Nearly every day	4	504	Trouble falling or staying asleep, or sleeping too much
			Prefer not to answer	-818	504	Trouble falling or staying asleep, or sleeping too much
	Trouble falling asleep	binarized	Yes	1	508		20533-0.0
	Too much sleep	binarized	Yes	1	508		20534-0.0
	Waking too early	binarized	Yes	1	508		20535-0.0
	Sleep duration in h/day	fix outliers, add indiator column for values below 0			100291		1160-0.0
	Day nap	binarized	Never/rarely	1	100343		1190-0.0
			Sometimes	2	100343
			Usually	3	100343
			Do not know	-1	100343
			Prefer not to answer	-3	100343
	Unhealthy sleep schedule		Personal history of unhealthy sleep-wake schedule	Z913	19	Diagnoses - ICD10	41270-0.0', '41270-0.1', '41270-0.2', '41270-0.3', '41270-0.4', '41270-0.5', '41270-0.6', '41270-0.7', '41270-0.8', '41270-0.9', '41270-0.10', '41270-0.11', '41270-0.12', '41270-0.13', '41270-0.14', '41270-0.15', '41270-0.16', '41270-0.17', '41270-0.18', '41270-0.19', '41270-0.20', '41270-0.21', '41270-0.22', '41270-0.23', '41270-0.24', '41270-0.25', '41270-0.26', '41270-0.27', '41270-0.28', '412…
Environment	Smoking exposure home in h/week	cut outliers	Exposure to tobacco smoke at home in hours/week		100291		1269-0.0
	Smoking exposure outside in h/week	cut outliers	Exposure to tobacco smoke outside home in hours/wee		100291		1279-0.0
	Problems related to housing and economic circumstances (Poverty)	logical or	Homelessness	Z590	19	Diagnoses - ICD10	41270-0.0', '41270-0.1', '41270-0.2', '41270-0.3', '41270-0.4', '41270-0.5', '41270-0.6', '41270-0.7', '41270-0.8', '41270-0.9', '41270-0.10', '41270-0.11', '41270-0.12', '41270-0.13', '41270-0.14', '41270-0.15', '41270-0.16', '41270-0.17', '41270-0.18', '41270-0.19', '41270-0.20', '41270-0.21', '41270-0.22', '41270-0.23', '41270-0.24', '41270-0.25', '41270-0.26', '41270-0.27', '41270-0.28', '412…
			Inadequate housing	Z591	19	Diagnoses - ICD10
			Discord with neighbours, lodgers and landlord	Z592	19	Diagnoses - ICD10
			Lack of adequate food	Z594	19	Diagnoses - ICD10
			Extreme poverty	Z595	19	Diagnoses - ICD10
			Low income	Z596	19	Diagnoses - ICD10
			Insufficient social insurance and welfare support	Z597	19	Diagnoses - ICD10
			Other problems relating to housing and economic circumstances	Z598	19	Diagnoses - ICD10
			Problem relating to housing and economic circumstances, unspecified	Z599	19	Diagnoses - ICD10
	Low Income	binarized, below 31000 GBP per month	less than £18,000/month	1	100294		738-0.0
			£18,000 to £30,999/month	2	100294
	Townsend Index						189-0.0
	Accommodation type	binarized	A house or bungalow	1	100286	Type of accommodation lived in	670-0.0
			A flat, maisonette or apartment	2	100286
			Mobile or temporary structure (i.e. caravan)	3	100286
			Sheltered accommodation	4	100286
			Care home	5	100286
			missing	0	100286
			Prefer not to answer	-3	100286
			None of the above	-7	100286
	Accommodation possession	binarized	Own outright (by you or someone in your household)	1	100287	Own or rent accommodation lived in	680-0.0
			Own with a mortgage	2	100287
			Rent - from local authority, local council, housing association	3	100287
			Rent - from private landlord or letting agency	4	100287
			Pay part rent and part mortgage (shared ownership)	5	100287
			Live in accommodation rent free	6	100287
			missing	0	100287
			Do not know	-1	100287
			Prefer not to answer	-3	100287
			None of the above	-7	100287
	Car count	adapted scale, binarized	None	1	100293	Number of vehicles in household	728-0.0
			One	2	100293
			Two	3	100293
			Three	4	100293
			Four or more	5	100293
			Do not know	-1	100293
			Prefer not to answer	-3	100293
	Commute type	binarized	Car/motor vehicle	1	100299	Transport type for commuting to job workplace	6143-0.0', '6143-0.1', '6143-0.2', '6143-0.3'
			Walk	2	100299
			Public transport	3	100299
			Cycle	4	100299
			Prefer not to answer	-3	100299
			None of the above	-7	100299
	Number in household				100291		709-0.0
	Current employment status		In paid employment or self-employed	1	100295		6142-0.0', '6142-0.1', '6142-0.2', '6142-0.3', '6142-0.4', '6142-0.5', '6142-0.6', '20119-0.0
			Retired	2	100295
			Looking after home and/or family	3	100295
			Unable to work because of sickness or disability	4	100295
			Unemployed	5	100295
			Doing unpaid or voluntary work	6	100295
			Full or part-time student	7	100295
			Prefer not to answer	-3	100295
			None of the above	-7	100295
Genetics	Family History of CVD (Familial CVD)	logical or	Family history of ischaemic heart disease	V173	87	Diagnoses - ICD9	41271-0.0', '41271-0.1', '41271-0.2', '41271-0.3', '41271-0.4', '41271-0.5', '41271-0.6', '41271-0.7', '41271-0.8', '41271-0.9', '41271-0.10', '41271-0.11', '41271-0.12', '41271-0.13', '41271-0.14', '41271-0.15', '41271-0.16', '41271-0.17', '41271-0.18', '41271-0.19', '41271-0.20', '41271-0.21', '41271-0.22', '41271-0.23', '41271-0.24', '41271-0.25', '41271-0.26', '41271-0.27', '41271-0.28', '412…
			Family history of other cardiovascular diseases	V174	87	Diagnoses - ICD9
			Illnesses of father: Heart Disease	1	1010	Illnesses, touchscreen self-entry	20107-0.0', '20107-0.1', '20107-0.2', '20107-0.3', '20107-0.4', '20107-0.5', '20107-0.6', '20107-0.7', '20107-0.8', '20107-0.9'
			Illnesses of mother: Heart Disease	1	1010	Illnesses, touchscreen self-entry	20110-0.0', '20110-0.1', '20110-0.2', '20110-0.3', '20110-0.4', '20110-0.5', '20110-0.6', '20110-0.7', '20110-0.8', '20110-0.9', '20110-0.10'
			Illnesses of siblings: Heart Disease	1	1010	Illnesses, touchscreen self-entry	20111-0.0', '20111-0.1', '20111-0.2', '20111-0.3', '20111-0.4', '20111-0.5', '20111-0.6', '20111-0.7', '20111-0.8', '20111-0.9', '20111-0.10', '20111-0.11
	Family History of Diabetes	logical or	Family history of diabetes mellitus	Z833	19	Diagnoses - ICD10	41270-0.0', '41270-0.1', '41270-0.2', '41270-0.3', '41270-0.4', '41270-0.5', '41270-0.6', '41270-0.7', '41270-0.8', '41270-0.9', '41270-0.10', '41270-0.11', '41270-0.12', '41270-0.13', '41270-0.14', '41270-0.15', '41270-0.16', '41270-0.17', '41270-0.18', '41270-0.19', '41270-0.20', '41270-0.21', '41270-0.22', '41270-0.23', '41270-0.24', '41270-0.25', '41270-0.26', '41270-0.27', '41270-0.28', '412…
			Family history of diabetes mellitus	V180	87	Diagnoses - ICD9	41271-0.0', '41271-0.1', '41271-0.2', '41271-0.3', '41271-0.4', '41271-0.5', '41271-0.6', '41271-0.7', '41271-0.8', '41271-0.9', '41271-0.10', '41271-0.11', '41271-0.12', '41271-0.13', '41271-0.14', '41271-0.15', '41271-0.16', '41271-0.17', '41271-0.18', '41271-0.19', '41271-0.20', '41271-0.21', '41271-0.22', '41271-0.23', '41271-0.24', '41271-0.25', '41271-0.26', '41271-0.27', '41271-0.28', '412…
			Illnesses of father: Diabetes	9	1010	Illnesses, touchscreen self-entry	20107-0.0', '20107-0.1', '20107-0.2', '20107-0.3', '20107-0.4', '20107-0.5', '20107-0.6', '20107-0.7', '20107-0.8', '20107-0.9'
			Illnesses of mother: Diabetes	9	1010	Illnesses, touchscreen self-entry	20110-0.0', '20110-0.1', '20110-0.2', '20110-0.3', '20110-0.4', '20110-0.5', '20110-0.6', '20110-0.7', '20110-0.8', '20110-0.9', '20110-0.10'
			Illnesses of siblings: Diabetes	9	1010	Illnesses, touchscreen self-entry	20111-0.0', '20111-0.1', '20111-0.2', '20111-0.3', '20111-0.4', '20111-0.5', '20111-0.6', '20111-0.7', '20111-0.8', '20111-0.9', '20111-0.10', '20111-0.11
	Family History of High Cholesterol	zero patients, so discarded	Familial hypercholesterolaemia	27200	87	Diagnoses - ICD9	41271-0.0', '41271-0.1', '41271-0.2', '41271-0.3', '41271-0.4', '41271-0.5', '41271-0.6', '41271-0.7', '41271-0.8', '41271-0.9', '41271-0.10', '41271-0.11', '41271-0.12', '41271-0.13', '41271-0.14', '41271-0.15', '41271-0.16', '41271-0.17', '41271-0.18', '41271-0.19', '41271-0.20', '41271-0.21', '41271-0.22', '41271-0.23', '41271-0.24', '41271-0.25', '41271-0.26', '41271-0.27', '41271-0.28', '412…
	Family History of High Blood Pressure	logical or	Illnesses of father: High blood pressure	8	1010	Illnesses, touchscreen self-entry	20107-0.0', '20107-0.1', '20107-0.2', '20107-0.3', '20107-0.4', '20107-0.5', '20107-0.6', '20107-0.7', '20107-0.8', '20107-0.9'
			Illnesses of mother: High blood pressure	8	1010	Illnesses, touchscreen self-entry	20110-0.0', '20110-0.1', '20110-0.2', '20110-0.3', '20110-0.4', '20110-0.5', '20110-0.6', '20110-0.7', '20110-0.8', '20110-0.9', '20110-0.10'
			Illnesses of siblings: High blood pressure	8	1010	Illnesses, touchscreen self-entry	20111-0.0', '20111-0.1', '20111-0.2', '20111-0.3', '20111-0.4', '20111-0.5', '20111-0.6', '20111-0.7', '20111-0.8', '20111-0.9', '20111-0.10', '20111-0.11
miscellaneous	Date lost to followup						191-0.0
