# Supplementary material for: Actionable absolute risk prediction of atherosclerotic cardiovascular disease based on the UK Biobank
Source: PLoS One. 2022 Feb 11;17(2):e0263940. doi: 10.1371/journal.pone.0263940 (PMC8836294; doi:10.1371/journal.pone.0263940)
Supplement: S2 Table — The following outcomes were all consolidated into one final binary outcome column indicating if the respective UK Biobank participant did or did not develop one the relevant atherosclerotic CVDs during their individual 10-year follow-up period starting from their individual initial assessment attendance date. (XLSX) [file pone.0263940.s003.xlsx]

## Sheet: Final Extracted UKBB CVD Outcom
	Code ID	Data Coding	Data-Coding Description	Column	Comment
Data Coding 19 Codes: ICD-10 Codes
F01.9 Vascular dementia, unspecified	F019	19	Diagnoses - ICD10	41270-0.0', '41270-0.1', '41270-0.2', '41270-0.3', '41270-0.4', '41270-0.5', '41270-0.6', '41270-0.7', '41270-0.8', '41270-0.9', '41270-0.10', '41270-0.11', '41270-0.12', '41270-0.13', '41270-0.14', '41270-0.15', '41270-0.16', '41270-0.17', '41270-0.18', '41270-0.19', '41270-0.20', '41270-0.21', '41270-0.22', '41270-0.23', '41270-0.24', '41270-0.25', '41270-0.26', '41270-0.27', '41270-0.28', '412…
F01.8 Other vascular dementia	F018	19	Diagnoses - ICD10
F01.3 Mixed cortical and subcortical vascular dementia	F013	19	Diagnoses - ICD10
F01.2 Subcortical vascular dementia	F012	19	Diagnoses - ICD10
F01.1 Multi-infarct dementia	F011	19	Diagnoses - ICD10
F01.0 Vascular dementia of acute onset	F010	19	Diagnoses - ICD10
G45.0 Vertebro-basilar artery syndrome	G450	19	Diagnoses - ICD10		not in UKBB
G45.1 Carotid artery syndrome (hemispheric)	G451	19	Diagnoses - ICD10		not in UKBB
G45.3 Amaurosis fugax	G453	19	Diagnoses - ICD10		not in UKBB
G45.4 Transient global amnesia	G454	19	Diagnoses - ICD10		not in UKBB
G45.8 Other transient cerebral ischaemic attacks and related syndromes	G458	19	Diagnoses - ICD10		not in UKBB
G45.9 Transient cerebral ischaemic attack, unspecified	G459	19	Diagnoses - ICD10		not in UKBB
I11.0 Hypertensive heart disease with (congestive) heart failure	I110	19	Diagnoses - ICD10
I11.9 Hypertensive heart disease without (congestive) heart failure	I119	19	Diagnoses - ICD10
I13.0 Hypertensive heart and renal disease with (congestive) heart failure	I130	19	Diagnoses - ICD10
I13.1 Hypertensive heart and renal disease with renal failure	I131	19	Diagnoses - ICD10
I13.2 Hypertensive heart and renal disease with both (congestive) heart failure and renal failure	I132	19	Diagnoses - ICD10
I13.9 Hypertensive heart and renal disease, unspecified	I139	19	Diagnoses - ICD10
I20.0 Unstable angina	I200	19	Diagnoses - ICD10
I20.8 Other forms of angina pectoris	I208	19	Diagnoses - ICD10
I20.9 Angina pectoris, unspecified	I209	19	Diagnoses - ICD10
I21.0 Acute transmural myocardial infarction of anterior wall	I210	19	Diagnoses - ICD10
I21.1 Acute transmural myocardial infarction of inferior wall	I211	19	Diagnoses - ICD10
I21.2 Acute transmural myocardial infarction of other sites	I212	19	Diagnoses - ICD10
I21.3 Acute transmural myocardial infarction of unspecified site	I213	19	Diagnoses - ICD10
I21.4 Acute subendocardial myocardial infarction	I214	19	Diagnoses - ICD10
I21.9 Acute myocardial infarction, unspecified	I219	19	Diagnoses - ICD10
I22.0 Subsequent myocardial infarction of anterior wall	I220	19	Diagnoses - ICD10
I22.1 Subsequent myocardial infarction of inferior wall	I221	19	Diagnoses - ICD10
Subsequent non-ST elevation (NSTEMI) myocardial infarction	I222	19	Diagnoses - ICD10		not in UKBB
I22.8 Subsequent myocardial infarction of other sites	I228	19	Diagnoses - ICD10
I22.9 Subsequent myocardial infarction of unspecified site	I229	19	Diagnoses - ICD10
I23.0 Haemopericardium as current complication following acute myocardial infarction	I230	19	Diagnoses - ICD10
I23.1 Atrial septal defect as current complication following acute myocardial infarction	I231	19	Diagnoses - ICD10
I23.2 Ventricular septal defect as current complication following acute myocardial infarction	I232	19	Diagnoses - ICD10
I23.3 Rupture of cardiac wall without haemopericardium as current complication following acute myocardial infarction	I233	19	Diagnoses - ICD10
I23.4 Rupture of chordae tendineae as current complication following acute myocardial infarction	I234	19	Diagnoses - ICD10		not in UKBB
I23.5 Rupture of papillary muscle as current complication following acute myocardial infarction	I235	19	Diagnoses - ICD10
I23.6 Thrombosis of atrium, auricular appendage and ventricle as current complications following acute myocardial infarction	I236	19	Diagnoses - ICD10
I23.8 Other current complications following acute myocardial infarction	I238	19	Diagnoses - ICD10
I24.0 Coronary thrombosis not resulting in myocardial infarction	I240	19	Diagnoses - ICD10
I24.8 Other forms of acute ischaemic heart disease	I248	19	Diagnoses - ICD10
I24.9 Acute ischaemic heart disease, unspecified	I249	19	Diagnoses - ICD10
I25.0 Atherosclerotic cardiovascular disease, so described	I250	19	Diagnoses - ICD10
I25.1 Atherosclerotic heart disease	I251	19	Diagnoses - ICD10
I25.2 Old myocardial infarction	I252	19	Diagnoses - ICD10
I25.3 Aneurysm of heart	I253	19	Diagnoses - ICD10
I25.4 Coronary artery aneurysm	I254	19	Diagnoses - ICD10
I25.5 Ischaemic cardiomyopathy	I255	19	Diagnoses - ICD10
I25.6 Silent myocardial ischaemia	I256	19	Diagnoses - ICD10
I25.8 Other forms of chronic ischaemic heart disease	I258	19	Diagnoses - ICD10
I25.9 Chronic ischaemic heart disease, unspecified	I259	19	Diagnoses - ICD10
I34.0 Mitral (valve) insufficiency	I340	19	Diagnoses - ICD10
I35.0 Aortic (valve) stenosis	I350	19	Diagnoses - ICD10
I35.1 Aortic (valve) insufficiency	I351	19	Diagnoses - ICD10
I35.2 Aortic (valve) stenosis with insufficiency	I352	19	Diagnoses - ICD10
I37.1 Pulmonary valve insufficiency	I371	19	Diagnoses - ICD10
I42.1 Obstructive hypertrophic cardiomyopathy	I421	19	Diagnoses - ICD10
I42.6 Alcoholic cardiomyopathy	I426	19	Diagnoses - ICD10
I44.0 Atrioventricular block, first degree	I440	19	Diagnoses - ICD10
I44.1 Atrioventricular block, second degree	I441	19	Diagnoses - ICD10
I44.2 Atrioventricular block, complete	I442	19	Diagnoses - ICD10
I46.0 Cardiac arrest with successful resuscitation	I460	19	Diagnoses - ICD10
I46.1 Sudden cardiac death, so described	I461	19	Diagnoses - ICD10
I46.9 Cardiac arrest, unspecified	I469	19	Diagnoses - ICD10
I50.0 Congestive heart failure	I500	19	Diagnoses - ICD10
I50.1 Left ventricular failure	I501	19	Diagnoses - ICD10
I50.2 Systolic (congestive) heart failure	I502	19	Diagnoses - ICD10		not in UKBB
I50.3 Diastolic (congestive) heart failure	I503	19	Diagnoses - ICD10		not in UKBB
I50.4 Combined systolic (congestive) and diastolic (congestive) heart failure	I504	19	Diagnoses - ICD10		not in UKBB
I50.8 Other heart failure	I508	19	Diagnoses - ICD10		not in UKBB
I50.9 Heart failure, unspecified	I509	19	Diagnoses - ICD10
I51.3 Intracardiac thrombosis, not elsewhere classified	I513	19	Diagnoses - ICD10
I51.6 Cardiovascular disease, unspecified	I516	19	Diagnoses - ICD10
I51.7 Cardiomegaly	I517	19	Diagnoses - ICD10
I62.1 Nontraumatic extradural haemorrhage	I621	19	Diagnoses - ICD10
I62.9 Intracranial haemorrhage (nontraumatic), unspecified	I629	19	Diagnoses - ICD10
I63.0 Cerebral infarction due to thrombosis of precerebral arteries	I630	19	Diagnoses - ICD10
I63.1 Cerebral infarction due to embolism of precerebral arteries	I631	19	Diagnoses - ICD10
I63.2 Cerebral infarction due to unspecified occlusion or stenosis of precerebral arteries	I632	19	Diagnoses - ICD10
I63.3 Cerebral infarction due to thrombosis of cerebral arteries	I633	19	Diagnoses - ICD10
I63.4 Cerebral infarction due to embolism of cerebral arteries	I634	19	Diagnoses - ICD10
I63.5 Cerebral infarction due to unspecified occlusion or stenosis of cerebral arteries	I635	19	Diagnoses - ICD10
I63.6 Cerebral infarction due to cerebral venous thrombosis, nonpyogenic	I636	19	Diagnoses - ICD10
I65.0 Occlusion and stenosis of vertebral artery	I650	19	Diagnoses - ICD10
I65.1 Occlusion and stenosis of basilar artery	I651	19	Diagnoses - ICD10
I65.2 Occlusion and stenosis of carotid artery	I652	19	Diagnoses - ICD10
I65.3 Occlusion and stenosis of multiple and bilateral precerebral arteries	I653	19	Diagnoses - ICD10
I65.8 Occlusion and stenosis of other precerebral artery	I658	19	Diagnoses - ICD10
I65.9 Occlusion and stenosis of unspecified precerebral artery	I659	19	Diagnoses - ICD10
I66.0 Occlusion and stenosis of middle cerebral artery	I660	19	Diagnoses - ICD10
I66.1 Occlusion and stenosis of anterior cerebral artery	I661	19	Diagnoses - ICD10
I66.2 Occlusion and stenosis of posterior cerebral artery	I662	19	Diagnoses - ICD10
I66.3 Occlusion and stenosis of cerebellar arteries	I663	19	Diagnoses - ICD10
I66.4 Occlusion and stenosis of multiple and bilateral cerebral arteries	I664	19	Diagnoses - ICD10
I66.8 Occlusion and stenosis of other cerebral artery	I668	19	Diagnoses - ICD10
I66.9 Occlusion and stenosis of unspecified cerebral artery	I669	19	Diagnoses - ICD10
I67.0 Dissection of cerebral arteries, nonruptured	I670	19	Diagnoses - ICD10
I67.1 Cerebral aneurysm, nonruptured	I671	19	Diagnoses - ICD10
I67.2 Cerebral atherosclerosis	I672	19	Diagnoses - ICD10
I67.3 Progressive vascular leukoencephalopathy	I673	19	Diagnoses - ICD10
I67.4 Hypertensive encephalopathy	I674	19	Diagnoses - ICD10
I67.6 Nonpyogenic thrombosis of intracranial venous system	I676	19	Diagnoses - ICD10
Data Coding 87 Codes: ICD-9 Codes
Diseases of mitral and aortic valves	3969	87	Diagnoses - ICD9	41271-0.0', '41271-0.1', '41271-0.2', '41271-0.3', '41271-0.4', '41271-0.5', '41271-0.6', '41271-0.7', '41271-0.8', '41271-0.9', '41271-0.10', '41271-0.11', '41271-0.12', '41271-0.13', '41271-0.14', '41271-0.15', '41271-0.16', '41271-0.17', '41271-0.18', '41271-0.19', '41271-0.20', '41271-0.21', '41271-0.22', '41271-0.23', '41271-0.24', '41271-0.25', '41271-0.26', '41271-0.27', '41271-0.28', '412…
Acute myocardial infarction	4109	87	Diagnoses - ICD9
Postmyocardial infarction syndrome	4110	87	Diagnoses - ICD9		not in UKBB dataset
Other acute and subacute forms of ischaemic heart disease	4119	87	Diagnoses - ICD9
Old myocardial infarction	4129	87	Diagnoses - ICD9
Angina pectoris	4139	87	Diagnoses - ICD9
Coronary atherosclerosis	4140	87	Diagnoses - ICD9
Aneurysm of heart	4141	87	Diagnoses - ICD9
Other specified forms of chronic ischaemic heart disease	4148	87	Diagnoses - ICD9
Chronic ischaemic heart disease, unspecified	4149	87	Diagnoses - ICD9
Aortic valve disorders	4241	87	Diagnoses - ICD9
Atrioventricular block, complete	4260	87	Diagnoses - ICD9
Cardiac arrest	4275	87	Diagnoses - ICD9
Congestive heart failure	4280	87	Diagnoses - ICD9
Left heart failure	4281	87	Diagnoses - ICD9
Cardiovascular disease, unspecified	4292	87	Diagnoses - ICD9
4320 Nontraumatic extradural haemorrhage	4320	87	Diagnoses - ICD9
4331 Occlusion and stenosis of carotid artery	4331	87	Diagnoses - ICD9
4339 Occlusion and stenosis of precerebral arteries, unspecified	4339	87	Diagnoses - ICD9
4349 Occlusion of cerebral arteries, unspecified	4349	87	Diagnoses - ICD9
4359 Transient cerebral ischaemia	4359	87	Diagnoses - ICD9
4370 Cerebral atherosclerosis	4370	87	Diagnoses - ICD9
4371 Other generalized ischaemic cerebrovascular disease	4371	87	Diagnoses - ICD9
4372 Hypertensive encephalopathy	4372	87	Diagnoses - ICD9
4373 Cerebral aneurysm, nonruptured	4373	87	Diagnoses - ICD9
Data Coding 100605 Codes: Vascular/heart problems diagnosed by doctor
Heart Attack	1	100605
Angina	2
Stroke	3
Data Coding 6 Codes: self reported diseases
aortic stenosis	1490
aortic aneurysm	1492
aortic dissection	1592
ischaemic stroke	1583
aortic aneurysm rupture	1591
aortic valve disease	1586
heart failure/pulmonary odema	1076
mitral regurgitation / incompetence	1585
mitral valve disease	1584
aortic regurgitation / incompetence	1587
heart attack/myocardial infarction	1075
stroke	1081
arterial embolism	1088
transient ischaemic attack (tia)	1082
